# Supplementary material for: Molecular epidemiology and population genetics of Schistosoma mansoni infecting school-aged children situated along the southern shoreline of Lake Malawi, Malawi
Source: PLoS Negl Trop Dis. 2024 Oct 7;18(10):e0012504. doi: 10.1371/journal.pntd.0012504 (PMC11458004; doi:10.1371/journal.pntd.0012504)
Supplement: S1 Data — (XLSX) [file pntd.0012504.s003.xlsx]

## Sheet: Sheet1
School	Schistosoma spp. ITS2 & PhHV real-time PCR				S. mansoni & S. haematobium species-specific 16S real-time PCR				Kato-Katz faecal-egg microscopy			POC-CCA		Urine-egg microscopy
	PhHV	PhHV Ct	ITS2	ITS2 Ct	S. mansoni 16S	S. mansoni 16S Ct	S. haematobium 16S	S. haematobium 16S Ct	Count 1	Count 2	Mean epg*	Outcome	Band strength	Count	Egg p/10 mL urine
Samama	1	27.08	1	24.08	1	28.13	0	NA	0	0	0	1	2	0	NA
Samama	1	30.9	1	27.04	1	38.35	0	NA	0	0	0	1	1	1	4
Samama	1	29.64	1	24.93	0	NA	1	26.51	0	0	0	1	1	1	50+
Samama	1	26.27	1	18.2	1	21.07	0	NA	2	1	36	1	2	0	NA
Samama	1	26.57	1	32.85	0	NA	0	NA	0	0	0	1	1	0	NA
Samama	1	25.48	1	24.02	0	NA	1	27.65	0	0	0	1	1	1	50+
Samama	1	26.86	1	23.99	1	26.71	0	NA	0	0	0	1	2	1	38
Samama	1	27.18	1	20.45	1	25.97	1	21.49	0	0	0	1	2	1	50+
Samama	1	27.83	1	34.27	1	37.98	1	37.89	0	0	0	0	0	0	NA
Samama	1	28.91	0	NA	NA	NA	NA	NA	0	0	0	0	0	1	50+
Samama	1	26.31	1	33.54	0	NA	1	35.17	0	0	0	0	0	1	3
Samama	1	26.95	1	35.12	1	38.45	1	36.59	0	0	0	0	0	1	2
Samama	1	25.72	1	33.4	0	NA	0	NA	0	0	0	1	1	1	50+
Samama	1	27.26	1	20.58	1	23.33	0	NA	1	1	24	0	0	0	NA
Samama	1	27.21	1	23.47	1	27.79	1	28.72	0	0	0	1	2	1	50+
Samama	1	25.77	1	19.77	0	NA	1	21.18	0	0	0	0	0	1	50+
Samama	1	26.16	1	33.66	1	38.34	0	NA	0	0	0	0	0	0	NA
Samama	1	26.48	1	33.89	1	38.12	0	NA	0	0	0	1	1	0	NA
Samama	1	26.63	1	19.87	1	22.4	1	28.83	0	0	0	1	2	1	50+
Samama	1	27.33	1	20.68	1	23.58	0	NA	0	0	0	1	1	1	34
Samama	1	26.21	1	22.52	1	38.68	1	37.08	0	0	0	0	0	1	50+
Samama	1	27.65	1	34.08	1	37.42	0	NA	0	0	0	0	0	0	NA
Samama	1	27.28	1	25.58	1	33.49	1	28.04	0	0	0	1	2	1	50+
Samama	1	26.21	0	36.67	NA	NA	NA	NA	0	0	0	0	0	0	NA
Samama	1	26.77	1	19.3	1	24.28	1	21.55	0	0	0	1	2	1	50+
Samama	1	25.94	1	26.11	1	33.18	1	33.88	0	0	0	0	0	1	50+
Samama	1	27.43	0	37.29	NA	NA	NA	NA	0	0	0	0	0	1	50+
Samama	1	28.17	1	26.49	1	33.93	1	34.31	0	0	0	1	1	1	50+
Samama	1	26.48	1	19.5	1	31.27	1	21.44	0	0	0	1	2	1	50+
Samama	1	27.17	1	22.81	1	25.24	1	24.71	0	0	0	1	2	1	50+
Samama	1	26	0	37.7	NA	NA	NA	NA	0	0	0	0	0	1	50+
Samama	1	27.65	1	25.71	1	29.77	0	NA	0	0	0	1	2	1	12
Samama	1	27.76	1	35.33	1	38.57	0	NA	0	0	0	0	0	0	NA
Samama	1	27.28	1	23.61	1	27.64	1	35.33	0	0	0	1	1	1	48
Samama	1	25.55	1	33.21	0	NA	1	36.03	0	0	0	0	0	1	45
Samama	1	27.31	1	24.3	1	37.47	1	28.51	0	0	0	1	2	1	50+
Samama	1	27.28	1	23.84	1	27.94	0	NA	0	0	0	1	1	1	50+
Samama	1	26.86	1	19.36	1	22.11	0	NA	1	0	12	1	2	1	NA
Samama	1	26.85	1	32.08	1	39.11	0	NA	0	0	0	0	0	0	NA
Samama	1	26.31	1	34.59	0	NA	1	35.93	0	0	0	0	0	1	18
Samama	1	26.47	1	20.78	1	24.77	1	25.52	0	0	0	1	2	1	8
Samama	1	26.71	1	37.06	NA	NA	NA	NA	0	0	0	0	0	1	6
Samama	1	26.71	1	19.9	1	24.24	0	NA	0	0	0	1	2	0	NA
Samama	1	27.85	1	24.72	1	38.33	1	34.64	0	0	0	1	2	1	4
Samama	1	27.97	0	NA	NA	NA	NA	NA	0	0	0	0	0	1	50+
Samama	1	26.46	1	18.21	1	21.49	1	25.83	2	2	48	1	2	1	50+
Samama	1	26.85	1	23.48	1	41.54	1	28.53	0	0	0	1	2	1	50+
Samama	1	26.19	1	21.11	1	35.17	1	24.22	0	0	0	1	2	1	50+
Samama	1	26.59	1	20.33	1	26.62	0	NA	0	0	0	0	0	1	18
Samama	1	26.53	1	20.05	1	22.52	1	26.79	1	0	12	1	2	1	50+
Samama	1	27	1	21.49	1	24.67	1	25.11	0	0	0	1	2	1	18
Samama	1	28.05	0	NA	NA	NA	NA	NA	0	0	0	0	0	1	50+
Samama	1	27.66	0	NA	NA	NA	NA	NA	0	0	0	0	0	1	50+
Samama	1	27.94	0	NA	NA	NA	NA	NA	0	0	0	0	0	1	38
Samama	1	27.05	1	20.26	1	23.93	1	23.88	0	0	0	1	2	1	22
Samama	1	28.18	1	25.33	1	27.61	0	NA	0	0	0	1	1	1	9
Samama	1	27.3	1	20.56	1	24.11	1	26.44	0	0	0	1	2	1	50+
Samama	1	28.4	0	NA	NA	NA	NA	NA	0	0	0	0	0	1	50+
Samama	1	26.35	1	22.28	0	NA	1	25.55	0	0	0	0	0	1	50+
Samama	1	27.93	0	NA	NA	NA	NA	NA	0	0	0	0	0	1	34
Samama	1	28.49	0	NA	NA	NA	NA	NA	0	0	0	0	0	1	11
Samama	1	27.64	0	NA	NA	NA	NA	NA	0	0	0	0	0	0	NA
Samama	1	27.92	1	21.55	1	26.77	1	24.5	0	0	0	1	1	1	50+
Samama	1	27.89	1	19.48	0	NA	1	23.93	0	0	0	1	2	1	16
Samama	1	30.29	1	22.73	1	26.64	1	36.51	0	0	0	1	1	0	NA
Samama	1	28.88	1	23.25	1	29.12	1	26.34	0	0	0	1	2	1	50+
Samama	1	26.77	0	NA	NA	NA	NA	NA	0	0	0	0	0	0	NA
Samama	1	26.7	0	NA	NA	NA	NA	NA	0	0	0	0	0	0	NA
Samama	1	27.24	0	NA	NA	NA	NA	NA	0	0	0	0	0	1	45
Samama	1	28.18	0	NA	NA	NA	NA	NA	0	0	0	0	0	1	17
Samama	1	27.69	1	23.86	1	29.42	0	NA	0	0	0	0	0	0	NA
Samama	1	28.09	0	NA	NA	NA	NA	NA	0	0	0	0	0	1	1
Samama	1	28.39	1	25.1	1	37.26	1	37.71	0	0	0	1	2	1	35
Samama	1	28.11	1	23.16	1	37.51	0	NA	0	0	0	1	2	1	NA
Samama	1	30.82	0	NA	NA	NA	NA	NA	0	0	0	0	0	1	15
Samama	1	27.02	0	NA	NA	NA	NA	NA	0	0	0	0	0	0	NA
Samama	1	27.43	0	NA	NA	NA	NA	NA	0	0	0	0	0	1	7
Samama	1	29.24	1	22.25	1	27.76	1	38.98	0	0	0	0	0	0	NA
Samama	1	27.02	1	23.02	0	NA	0	NA	0	0	0	0	0	1	5
Samama	1	27.27	1	22.08	1	25.52	0	NA	0	0	0	0	0	1	35
Samama	1	28.16	1	23.02	1	26.54	1	27.86	0	0	0	1	1	1	32
Samama	1	27.79	0	NA	NA	NA	NA	NA	0	0	0	0	0	1	50+
Samama	1	27.35	0	NA	NA	NA	NA	NA	0	0	0	0	0	1	50+
Samama	1	28.64	1	23.56	0	NA	0	NA	0	0	0	0	0	1	50+
Samama	1	27.24	1	32.66	1	39.08	0	NA	0	0	0	0	0	1	35
Samama	1	26.74	1	32.86	0	NA	0	NA	0	0	0	0	0	1	50+
Samama	1	29.14	0	NA	NA	NA	NA	NA	0	0	0	0	0	1	45
Samama	1	27.01	1	21.1	1	22.97	1	24.33	1	1	24	0	0	1	50+
Samama	1	27.7	0	NA	NA	NA	NA	NA	0	0	0	0	0	1	50+
Samama	1	27.6	0	NA	NA	NA	NA	NA	0	0	0	0	0	1	36
Samama	1	28.6	0	NA	NA	NA	NA	NA	0	0	0	0	0	1	50+
Samama	1	28.59	0	NA	NA	NA	NA	NA	0	0	0	0	0	0	NA
Samama	1	28.98	1	24.2	1	27.12	1	26.89	0	0	0	1	1	1	14
Samama	1	28.32	1	26.29	1	29.73	0	NA	0	0	0	0	0	0	NA
Samama	1	28.03	0	NA	NA	NA	NA	NA	0	0	0	0	0	1	27
Samama	1	28.52	0	NA	NA	NA	NA	NA	0	0	0	0	0	1	17
Samama	1	29.01	1	27.18	1	24.7	0	NA	0	0	0	1	2	1	26
Samama	1	28.89	1	27.18	0	NA	1	38.79	0	0	0	0	0	1	1
Samama	1	27.99	1	23.01	1	35.25	0	NA	0	0	0	0	0	0	NA
Samama	1	27.52	0	NA	NA	NA	NA	NA	0	0	0	0	0	0	NA
Samama	1	28.05	0	NA	NA	NA	NA	NA	0	0	0	0	0	0	NA
Samama	1	27.38	0	NA	NA	NA	NA	NA	0	0	0	0	0	0	NA
Samama	1	27.76	1	22.58	1	31.23	1	23.27	0	0	0	0	0	1	39
Samama	1	27.37	0	NA	NA	NA	NA	NA	0	0	0	0	0	1	42
Samama	1	28.32	1	22.57	1	24.12	0	NA	0	0	0	1	2	1	NA
Mchoka	1	26.41	0	NA	NA	NA	NA	NA	0	0	0	0	0	0	NA
Mchoka	1	29.53	0	NA	NA	NA	NA	NA	0	0	0	0	0	0	NA
Mchoka	1	32.16	0	NA	NA	NA	NA	NA	0	0	0	0	0	0	NA
Mchoka	1	27.33	0	NA	NA	NA	NA	NA	0	0	0	0	0	0	NA
Mchoka	1	28.88	1	38.53	0	NA	0	NA	0	0	0	1	2	0	NA
Mchoka	1	28.81	0	NA	NA	NA	NA	NA	0	0	0	0	0	1	50+
Mchoka	1	28.94	0	NA	NA	NA	NA	NA	0	0	0	1	1	0	NA
Mchoka	1	29.77	1	33.24	0	NA	0	NA	0	0	0	1	2	1	NA
Mchoka	1	27.11	0	36.67	0	NA	0	NA	0	0	0	0	0	0	NA
Mchoka	1	28.01	1	34.69	1	37.61	1	33.41	0	0	0	1	2	1	50+
Mchoka	1	27.46	1	36.1	0	NA	0	NA	0	0	0	1	2	0	NA
Mchoka	1	30.42	0	37.82	0	NA	0	NA	0	0	0	1	1	1	30
Mchoka	1	30.18	1	34.56	1	36.53	0	NA	0	0	0	1	1	0	NA
Mchoka	1	27.89	0	35.08	0	NA	0	NA	0	0	0	0	0	0	NA
Mchoka	1	29.03	0	34.09	0	NA	0	NA	0	0	0	0	0	0	NA
Mchoka	1	27.08	1	23.76	1	34.76	1	32.65	0	0	0	1	2	1	NA
Mchoka	1	28.27	0	35.66	0	NA	0	NA	0	0	0	0	0	0	NA
Mchoka	1	28.55	1	22.97	1	34.76	1	37.34	0	0	0	1	2	1	50+
Mchoka	1	28.55	0	35.24	0	NA	0	NA	0	0	0	0	0	0	NA
Mchoka	1	27.53	1	35.95	1	39.05	0	NA	0	0	0	1	2	1	29
Mchoka	1	27.14	1	21.23	1	22.91	0	NA	2	1	36	1	2	0	NA
Mchoka	1	27.97	0	37.38	NA	NA	NA	NA	0	0	0	0	0	0	NA
Mchoka	1	29.72	1	26.71	1	28.89	1	37.34	0	0	0	0	0	0	NA
Mchoka	1	27.26	1	36.55	0	NA	0	NA	0	0	0	1	2	1	1
Mchoka	1	28.01	1	23.73	1	26.5	1	32.06	0	0	0	1	2	1	50+
Mchoka	1	29.02	1	35.38	0	NA	0	NA	0	0	0	0	0	0	NA
Mchoka	1	28.61	1	25.09	1	31.76	0	NA	0	0	0	1	2	0	NA
Mchoka	1	28.21	0	36.03	0	NA	0	NA	0	0	0	0	0	0	NA
Mchoka	1	28.84	1	26.3	1	29.32	0	NA	0	0	0	1	2	0	NA
Mchoka	1	28.87	1	27.13	1	37.67	1	27.51	0	0	0	1	2	1	23
Mchoka	1	28.16	1	20.47	1	27.07	1	23.42	0	0	0	1	1	1	6
Mchoka	1	27.32	0	NA	NA	NA	NA	NA	0	0	0	0	0	0	NA
Mchoka	1	28.51	0	NA	NA	NA	NA	NA	0	0	0	0	0	0	NA
Mchoka	1	28.21	1	23.14	0	NA	1	24.99	0	0	0	1	2	1	1
Mchoka	1	27.75	1	35.82	0	NA	0	NA	0	0	0	1	2	0	NA
Mchoka	1	28.33	1	36.59	1	34.11	0	NA	0	0	0	1	2	0	NA
Mchoka	1	29.18	0	NA	NA	NA	NA	NA	0	0	0	1	1	0	NA
Mchoka	1	28.7	1	29.18	1	39.97	0	NA	0	0	0	1	1	0	NA
Mchoka	1	30.02	0	NA	NA	NA	NA	NA	0	0	0	0	0	0	NA
Mchoka	1	30.52	1	31.34	1	31.78	0	NA	0	0	0	0	0	0	NA
Mchoka	1	27.98	1	24.68	0	NA	1	27.87	0	0	0	1	2	1	1
Mchoka	1	28.63	1	36.04	1	37.89	0	NA	0	0	0	1	2	0	NA
Mchoka	1	27.96	1	26.37	1	33.68	0	NA	0	0	0	0	0	0	NA
Mchoka	1	28.36	1	23.32	1	27.55	1	36.53	0	0	0	1	1	1	8
Mchoka	1	27.37	1	24.22	0	NA	1	25.33	0	0	0	1	2	0	NA
Mchoka	1	27.99	1	32.39	0	NA	0	NA	0	0	0	0	0	1	2
Mchoka	1	27.18	1	35.27	0	NA	1	36.18	0	0	0	0	0	1	50+
Mchoka	1	28.33	1	36.16	0	NA	1	35.13	0	0	0	0	0	1	50+
Mchoka	1	28.55	0	NA	NA	NA	NA	NA	0	0	0	1	2	0	NA
Mchoka	1	30.32	0	NA	NA	NA	NA	NA	0	0	0	0	0	0	NA
Mchoka	1	30.18	1	37.28	0	NA	0	NA	0	0	0	1	2	1	3
Mchoka	1	28.61	0	37.39	0	NA	0	NA	0	0	0	1	2	0	NA
Mchoka	1	28.61	0	25.68	NA	NA	NA	NA	0	0	0	0	0	1	5
Mchoka	1	29.19	1	23.38	1	29.58	0	38.56	0	0	0	1	3	0	NA
Mchoka	1	28.54	1	27.29	0	NA	1	27.08	0	0	0	1	2	1	50+
Mchoka	1	28.17	1	25.16	1	37.53	1	24.49	0	0	0	1	2	1	50+
Mchoka	1	28.85	1	36.72	0	NA	0	NA	0	0	0	0	0	0	NA
Mchoka	1	28.07	0	NA	NA	NA	NA	NA	0	0	0	0	0	0	NA
Mchoka	1	27.31	1	23.16	1	25.85	0	NA	0	0	0	0	0	1	50+
Mchoka	1	27.86	1	24.25	0	NA	1	26.53	0	0	0	0	0	1	50+
Mchoka	1	30.73	0	37.23	0	NA	0	NA	0	0	0	1	2	0	NA
Mchoka	1	29,56	0	37.47	0	NA	0	NA	0	0	0	1	1	0	NA
Mchoka	1	27.71	0	NA	NA	NA	NA	NA	0	0	0	0	0	1	NA
Mchoka	1	28.36	1	27.02	1	36.47	1	28.17	0	0	0	1	3	1	2
Mchoka	1	29.45	1	22.35	1	25.89	1	29.27	0	0	0	1	3	0	NA
Mchoka	1	27.35	1	23.4	1	36.77	0	NA	0	0	0	0	0	0	NA
Mchoka	1	28.22	1	20.89	1	27.75	1	25.67	0	0	0	1	2	1	18
Mchoka	1	27.54	1	22.25	1	24.73	0	NA	0	0	0	1	3	0	NA
Mchoka	1	28.19	0	NA	NA	NA	NA	NA	0	0	0	0	0	0	NA
Mchoka	1	28.48	0	24.01	0	NA	0	NA	0	0	0	0	0	0	NA
Mchoka	1	30.06	0	NA	NA	NA	NA	NA	0	0	0	0	0	1	50+
Mchoka	1	27.65	1	22.17	0	NA	0	23.81	0	0	0	1	2	1	35
Mchoka	1	27.35	1	26.07	0	NA	1	25.62	0	0	0	1	2	0	NA
Mchoka	1	27.52	1	23.53	0	NA	1	23.13	0	0	0	1	2	1	7
Mchoka	1	30.16	1	22.56	1	28.75	1	29.7	0	0	0	1	2	1	50+
Mchoka	1	28.8	1	22.48	1	31.2	1	26.41	0	0	0	1	3	1	50+
Mchoka	1	28.81	1	23.71	1	36.99	1	24.97	0	0	0	1	3	1	50+
Mchoka	1	28.85	1	22.51	1	27.09	1	23.84	0	0	0	1	2	1	50+
Mchoka	1	27.63	0	36.32	0	NA	0	23.81	0	0	0	0	0	0	NA
Mchoka	1	27.7	1	22.22	1	26.62	0	23.81	0	0	0	0	0	0	NA
Mchoka	1	29.55	0	NA	NA	NA	NA	NA	0	0	0	0	0	0	NA
Mchoka	1	28.24	1	29.09	1	39.59	0	23.81	0	0	0	0	0	0	NA
Mchoka	1	30.09	0	36.15	0	23.81	0	23.81	0	0	0	0	0	0	NA
Mchoka	1	31.04	1	36.57	1	37.98	0	23.81	0	0	0	1	2	0	NA
Mchoka	1	28.41	0	NA	NA	NA	NA	NA	0	0	0	0	0	1	2
Mchoka	1	27.77	1	24.81	0	NA	1	27.57	0	0	0	0	0	1	23
Mchoka	1	28.59	0	37.16	0	NA	0	NA	0	0	0	0	0	0	NA
Mchoka	1	27.11	0	36.52	0	NA	0	NA	0	0	0	0	0	0	NA
Mchoka	1	29.83	1	24.38	1	29.6	0	NA	0	0	0	1	2	0	NA
Mchoka	1	28.61	0	37.72	0	NA	0	NA	0	0	0	0	0	0	NA
Mchoka	1	28.92	0	NA	NA	NA	NA	NA	0	0	0	0	0	0	NA
Mchoka	1	28	0	NA	NA	NA	NA	NA	0	0	0	1	2	0	NA
Mchoka	1	28.44	1	22.06	1	23.8	0	NA	1	1	24	0	0	0	NA
Mchoka	1	29.43	0	36.06	0	NA	0	NA	0	0	0	0	0	0	NA
Mchoka	1	28.14	1	19.45	1	24.38	0	NA	1	0	12	1	2	1	7
Mchoka	1	29.94	1	33.44	1	34.7	0	NA	0	0	0	1	2	0	NA
Mchoka	1	27.49	1	25.51	0	NA	1	30.55	0	0	0	0	0	1	50+
Mchoka	1	28.57	0	NA	NA	NA	NA	NA	0	0	0	0	0	0	NA
Mchoka	1	30.28	1	27.55	1	37.93	1	33.13	0	0	0	0	0	1	50+
Mchoka	1	27.41	1	38.64	0	NA	0	NA	0	0	0	1	1	0	NA
Mchoka	1	27.51	1	25.1	0	NA	1	28.84	0	0	0	0	0	0	NA
Mchoka	1	28.93	0	35.96	0	NA	0	NA	0	0	0	1	1	0	NA
Syungusya	1	29.2	0	NA	NA	NA	NA	NA	0	0	0	0	0	0	NA
Syungusya	1	26.11	0	NA	NA	NA	NA	NA	0	0	0	0	0	0	NA
Syungusya	1	27.05	0	NA	NA	NA	NA	NA	0	0	0	0	0	0	NA
Syungusya	1	27.29	0	NA	NA	NA	NA	NA	0	0	0	0	0	0	NA
Syungusya	1	29.76	0	NA	NA	NA	NA	NA	0	0	0	0	0	0	NA
Syungusya	1	29.52	1	29.24	1	36.51	0	NA	0	0	0	1	2	0	NA
Syungusya	1	27.54	0	NA	NA	NA	NA	NA	0	0	0	0	0	0	NA
Syungusya	1	27.76	0	NA	NA	NA	NA	NA	0	0	0	0	0	0	NA
Syungusya	1	29.13	0	NA	NA	NA	NA	NA	0	0	0	0	0	0	NA
Syungusya	1	28.18	0	NA	NA	NA	NA	NA	0	0	0	0	0	0	NA
Syungusya	1	27.58	0	NA	NA	NA	NA	NA	0	0	0	0	0	0	NA
Syungusya	1	29.71	0	NA	NA	NA	NA	NA	0	0	0	0	0	0	NA
Syungusya	1	27.31	0	NA	NA	NA	NA	NA	0	0	0	0	0	1	3
Syungusya	1	29.5	0	NA	NA	NA	NA	NA	0	0	0	0	0	1	50+
Syungusya	1	28.53	0	NA	NA	NA	NA	NA	0	0	0	0	0	0	NA
Syungusya	1	30.92	0	NA	NA	NA	NA	NA	0	0	0	0	0	0	NA
Syungusya	1	28.17	0	NA	NA	NA	NA	NA	0	0	0	0	0	0	NA
Syungusya	1	31.06	0	NA	NA	NA	NA	NA	0	0	0	0	0	0	NA
Syungusya	1	28.41	0	NA	NA	NA	NA	NA	0	0	0	0	0	0	NA
Syungusya	1	28.19	0	NA	NA	NA	NA	NA	0	0	0	0	0	0	NA
Syungusya	1	29.63	0	NA	NA	NA	NA	NA	0	0	0	0	0	0	NA
Syungusya	1	27.59	0	NA	NA	NA	NA	NA	0	0	0	0	0	0	NA
Syungusya	1	29.79	1	27.7	1	30.73	0	NA	0	0	0	1	2	0	NA
Syungusya	1	29.8	0	NA	NA	NA	NA	NA	0	0	0	0	0	0	NA
Syungusya	1	27.99	1	25.59	1	26.14	0	NA	0	0	0	1	2	0	NA
Syungusya	1	28.35	0	NA	NA	NA	NA	NA	0	0	0	0	0	0	NA
Syungusya	1	29.83	0	NA	NA	NA	NA	NA	0	0	0	0	0	0	NA
Syungusya	1	28.25	0	NA	NA	NA	NA	NA	0	0	0	0	0	0	NA
Syungusya	1	30.14	0	NA	NA	NA	NA	NA	0	0	0	0	0	1	20
Syungusya	1	34.13	0	NA	NA	NA	NA	NA	0	0	0	0	0	0	NA
Syungusya	1	29.68	0	NA	NA	NA	NA	NA	0	0	0	0	0	1	1
Syungusya	1	30.08	1	31.96	0	NA	1	34.58	0	0	0	0	0	1	50+
Syungusya	1	28.85	0	NA	NA	NA	NA	NA	0	0	0	0	0	0	NA
Syungusya	1	28.97	0	NA	NA	NA	NA	NA	0	0	0	0	0	0	NA
Syungusya	1	28.58	0	NA	NA	NA	NA	NA	0	0	0	0	0	0	NA
Syungusya	1	29.05	0	NA	NA	NA	NA	NA	0	0	0	0	0	0	NA
Syungusya	1	30.38	0	NA	NA	NA	NA	NA	0	0	0	0	0	0	NA
Syungusya	1	29.82	0	NA	NA	NA	NA	NA	0	0	0	0	0	0	NA
Syungusya	1	28.1	0	NA	NA	NA	NA	NA	0	0	0	0	0	0	NA
Syungusya	1	30.95	0	NA	NA	NA	NA	NA	0	0	0	0	0	0	NA
Syungusya	1	29.48	0	NA	NA	NA	NA	NA	0	0	0	0	0	0	NA
Syungusya	1	29.45	0	NA	NA	NA	NA	NA	0	0	0	0	0	0	NA
Syungusya	1	31.89	0	NA	NA	NA	NA	NA	0	0	0	0	0	1	3
Syungusya	1	28.89	0	NA	NA	NA	NA	NA	0	0	0	0	0	1	6
Syungusya	1	28.38	1	25.18	1	28.55	0	NA	1	0	12	1	2	0	NA
Syungusya	1	30.14	1	26.16	1	29.54	1	31.32	0	0	0	1	1	1	50+
Syungusya	1	29.73	0	NA	NA	NA	NA	NA	0	0	0	0	0	1	50+
Syungusya	1	28.62	0	NA	NA	NA	NA	NA	0	0	0	0	0	0	NA
Syungusya	1	30.27	0	NA	NA	NA	NA	NA	0	0	0	0	0	0	NA
Syungusya	1	28.71	0	NA	NA	NA	NA	NA	0	0	0	0	0	0	NA
Syungusya	1	28.4	0	NA	NA	NA	NA	NA	0	0	0	0	0	0	NA
Syungusya	1	31.36	0	NA	NA	NA	NA	NA	0	0	0	0	0	0	NA
Malinde (St Martins)	1	30.09	0	NA	NA	NA	NA	NA	0	0	0	0	0	0	NA
Malinde (St Martins)	1	30.14	0	NA	NA	NA	NA	NA	0	0	0	0	0	0	NA
Malinde (St Martins)	1	30.13	0	NA	NA	NA	NA	NA	0	0	0	1	1	0	NA
Malinde (St Martins)	1	29.1	0	NA	NA	NA	NA	NA	0	0	0	0	0	0	NA
Malinde (St Martins)	1	29.68	1	30.58	0	NA	0	NA	0	0	0	1	1	0	NA
Malinde (St Martins)	1	29.05	1	31.58	1	42.01	0	NA	0	0	0	1	1	0	NA
Malinde (St Martins)	1	28.52	0	NA	NA	NA	NA	NA	0	0	0	0	0	0	NA
Malinde (St Martins)	1	27.64	1	22.52	1	35.33	0	NA	0	0	0	1	2	0	NA
Malinde (St Martins)	1	29	0	36.08	NA	NA	NA	NA	0	0	0	0	0	0	NA
Malinde (St Martins)	1	26.36	1	19.54	0	NA	1	23.94	0	0	0	1	2	1	50+
Malinde (St Martins)	1	29.87	0	36.07	NA	NA	NA	NA	0	0	0	0	0	0	NA
Malinde (St Martins)	1	27.54	0	36.81	NA	NA	NA	NA	0	0	0	0	0	0	NA
Malinde (St Martins)	1	27.11	1	35.55	0	NA	0	NA	0	0	0	1	1	1	1
Malinde (St Martins)	1	27	1	24.14	1	33.79	0	NA	0	0	0	1	2	0	NA
Malinde (St Martins)	1	28.37	0	37.19	NA	NA	NA	NA	0	0	0	0	0	0	NA
Malinde (St Martins)	1	30.26	1	28.76	1	36.84	0	NA	0	0	0	1	1	0	NA
Malinde (St Martins)	1	29.4	0	36.11	NA	NA	NA	NA	0	0	0	0	0	0	NA
Malinde (St Martins)	1	28.13	1	23.75	1	39.39	0	NA	0	0	0	1	2	0	NA
Malinde (St Martins)	1	30.01	0	NA	NA	NA	NA	NA	0	0	0	0	0	0	NA
Malinde (St Martins)	1	29.45	0	NA	NA	NA	NA	NA	0	0	0	0	0	0	NA
Malinde (St Martins)	1	27.67	0	NA	NA	NA	NA	NA	0	0	0	0	0	0	NA
Malinde (St Martins)	1	30.19	0	NA	NA	NA	NA	NA	0	0	0	0	0	1	1
Malinde (St Martins)	1	28.93	0	NA	NA	NA	NA	NA	0	0	0	0	0	0	NA
Malinde (St Martins)	1	31.81	0	NA	NA	NA	NA	NA	0	0	0	0	0	1	1
Malinde (St Martins)	1	29.8	0	NA	NA	NA	NA	NA	0	0	0	0	0	0	NA
Malinde (St Martins)	1	29.34	0	NA	NA	NA	NA	NA	0	0	0	0	0	0	NA
Malinde (St Martins)	1	30.01	0	NA	NA	NA	NA	NA	0	0	0	0	0	1	50+
Malinde (St Martins)	1	28.68	1	27.47	1	37.68	0	NA	0	0	0	1	1	0	NA
Malinde (St Martins)	1	28.13	0	NA	NA	NA	NA	NA	0	0	0	0	0	0	NA
Malinde (St Martins)	1	27.85	0	NA	NA	NA	NA	NA	0	0	0	0	0	0	NA
Malinde (St Martins)	1	28.88	1	32.84	1	33.72	0	NA	0	0	0	0	0	0	NA
Malinde (St Martins)	1	27.85	0	NA	NA	NA	NA	NA	0	0	0	0	0	0	NA
Malinde (St Martins)	1	29.81	0	NA	NA	NA	NA	NA	0	0	0	0	0	0	NA
Malinde (St Martins)	1	28.15	0	NA	NA	NA	NA	NA	0	0	0	0	0	0	NA
Malinde (St Martins)	1	28.59	0	NA	NA	NA	NA	NA	0	0	0	0	0	0	NA
Malinde (St Martins)	1	29.26	0	NA	NA	NA	NA	NA	0	0	0	0	0	0	NA
Malinde (St Martins)	1	29.34	0	NA	NA	NA	NA	NA	0	0	0	1	1	0	NA
Malinde (St Martins)	1	28.33	0	NA	NA	NA	NA	NA	0	0	0	0	0	0	NA
Malinde (St Martins)	1	28.43	0	NA	NA	NA	NA	NA	0	0	0	0	0	1	2
Malinde (St Martins)	1	29.16	0	36.85	NA	NA	NA	NA	0	0	0	0	0	0	NA
Malinde (St Martins)	1	27.83	0	NA	NA	NA	NA	NA	0	0	0	0	0	0	NA
Malinde (St Martins)	1	30.34	0	NA	NA	NA	NA	NA	0	0	0	0	0	0	NA
Malinde (St Martins)	1	29.98	0	NA	NA	NA	NA	NA	0	0	0	0	0	0	NA
Malinde (St Martins)	1	20.14	1	30.05	0	NA	0	NA	0	0	0	1	2	0	NA
Malinde (St Martins)	1	28.41	0	NA	NA	NA	NA	NA	0	0	0	0	0	0	NA
Malinde (St Martins)	1	27.99	0	NA	NA	NA	NA	NA	0	0	0	1	1	0	NA
